# Supplementary material for: Comprehensive contact tracing during an outbreak of alpha-variant SARS-CoV-2 in a rural community reveals less viral genomic diversity and higher household secondary attack rates than expected
Source: mSphere. 2024 Aug 7;9(8):e00114-24. doi: 10.1128/msphere.00114-24 (PMC11351100; doi:10.1128/msphere.00114-24)
Supplement: Table S1 — Metadata of patients, PCR, and sequencing. [file msphere.00114-24-s0002.xlsx]

## Sheet: Ark1
Table S1: Metadata of patients, PCR and sequencing. Contains pseudo-ID of patients. Ct values of SARS-CoV-2 PCR (Ct), if Ct is 0, the PCR was performed on a platform which does not report Ct values. Genotype (28 total genotypes). Cluster refers to genetic cluster of SARS-CoV-2 genomes. Platform refers to which sequencing platform the SARS-CoV-2 genomes were sequenced on – Illumina NextSeq, Oxford…
ID	Accession	Household	Inf_place	deg_from_index	Ct	Mutations_from_index	Genotype	Cluster	Name	Qual	bowtie2_align	WGS_mean	WGS_median
p001	ERS16256683	B		0	20.24		1		HUS-I-1-p001	Good	100.0	53365.440725	22425
p002	ERS16256684	B		1	21	C9491T,C25584T	23	D	HUS-I-1-p002	Good	100.0	13892.895429	3646
p003	ERS16256685	A	B	1	24.9		1		HUS-I-1-p003	Good	100.0	79854.52463	58445
p004	ERS16256686	A	C	2	31.3		1		HUS-I-1-p004	Good	98.49	33720.179179	27095
p005	ERS16256687	A	A	2	37.2		1		HUS-I-1-p005	Good	97.35	8890.025248	6138
p006	ERS16256688	C	B	2	25.2		1		HUS-I-1-p006	Good	99.99	49541.082634	37401
p007	ERS16256689	D	C	3	27.7		1		HUS-I-1-p007	Good	99.95	48311.137344	33637
p008	ERS16256690		C	3	21		1		HUS-I-1-p008	Good	100.0	30858.429556	13284
p009	ERS16256691	D		4	27.5		1		HUS-I-1-p009	Good	99.91	51523.200682	42206
p010	ERS16256692	D		4	29.4		1		HUS-I-1-p010	Good	99.06	57210.765743	45249
p011	ERS16256693	V	H	4	18.3	C29686T	15	B	HUS-I-1-p011	Good	100.0	32968.013009	15240
p012	ERS16256694	E		3	32.8		1		HUS-I-1-p012	Good	99.84	68090.315821	51126
p013	ERS16256695	E		3	30.5		1		HUS-I-1-p013	Good	99.53	53925.197739	42769
p014	ERS16256696	E		3	37				HUS-I-1-p014	Bad	65.48	2731.125506	1902
p015	ERS16256697	E	C	3	29.3		1		HUS-I-1-p015	Good	99.91	70012.153831	57891
p016	ERS16256698	E	B	2	30.8		1		HUS-I-1-p016	Good	99.89	60900.517373	46719
p017	ERS16256699	E	B	2	27.3		1		HUS-I-1-p017	Good	100.0	80879.257232	49999
p018	ERS16256700	F	A	3	32.1				HUS-I-1-p018	Bad	0.37	0.754172	0
p019	ERS16256701	G	B	2	20.8	C280T	20	C	HUS-I-1-p019	Good	100.0	62017.333746	32707
p020	ERS16256702	H		4	18.3		1		HUS-I-1-p020	Good	100.0	59827.517741	30236
p021	ERS16256703	H	B	3	19.4		1		HUS-I-1-p021	Good	100.0	25069.573989	11306
p022	ERS16256704	H	A	3	34.6	A2807C,G19947A,T26794C,C27371A	27		HUS-I-1-p022	Bad	71.23	338.545497	229
p023	ERS16256705	I	B	2	25		1		HUS-I-1-p023	Good	99.99	85895.03003	66285
p024	ERS16256706	J	A	3	34.7		1		HUS-I-1-p024	Good	99.89	51537.113567	38865
p025	ERS16256707	J		4	25.9		1		HUS-I-1-p025	Good	99.93	49904.854597	38344
p026	ERS16256708		B	2	20.9	G410A	9		HUS-I-1-p026	Good	100.0	39368.907969	23608
p027	ERS16256709	K	B	2	28.3		1		HUS-I-1-p027	Good	100.0	58230.665017	30900
p028	ERS16256710	L		4	35.7				HUS-I-1-p028	Bad	50.21	584.890412	4
p029	ERS16256711	M	H	4	30.1	C29686T,C29738T	19	B	HUS-I-1-p029	Good	98.93	12969.292278	9472
p030	ERS16256712	N	C	3	13.7		1		HUS-I-1-p030	Good	100.0	24416.288867	8933
p031		F		4	26.6				Not_seq	NS
p032	ERS16256713	O	C	3	15.3		1		HUS-I-1-p032	Good	100.0	24189.563923	10594
p033	ERS16256714	P	C	3	28.2		1		HUS-I-1-p033	Good	99.71	30450.815202	24821
p034	ERS16256715	Q		4	16.1		1		HUS-I-1-p034	Good	100.0	21458.007959	9626
p035	ERS16256716	R		4	32.7	T28852C,C29120-,C29686T	18		HUS-I-1-p035	Bad	82.8	1056.457279	652
p036	ERS16256717	D	C	3	23.6		1		HUS-I-1-p036	Good	99.98	59827.606795	46623
p037	ERS16256718	Q	C	3	20.8		1		HUS-I-1-p037	Good	100.0	38824.400562	21903
p038	ERS16256719	K		3	11.8		1		HUS-I-1-p038	Good	100.0	24891.39792	8811
p039	ERS16256720	P	K	4	19.8		1		HUS-I-1-p039	Good	100.0	36725.00194	20011
p040	ERS16256721	W	L	5	23.4	C29686T	15	B	HUS-I-1-p040	Good	100.0	53953.245527	40644
p041	ERS16256722	R	C	3	23.8		1		HUS-I-1-p041	Good	99.99	59947.848878	46986
p042	ERS16256723	K		3	15.9		1		HUS-I-1-p042	Good	100.0	37928.323212	15764
p043	ERS16256724	H		4	15.8		1		HUS-I-1-p043	Good	100.0	24709.955222	10526
p044		F		4	20.6				Not_seq	NS
p045	ERS16256725	R		4	19.6		1		HUS-I-1-p045	Good	100.0	35197.362305	18588
p046	ERS16256726	S	C	3	31.7	C657T	10		HUS-I-1-p046	Good	99.31	28934.945591	24866
p047	ERS16256727	J	C	3	32.4		1		HUS-I-1-p047	Good	96.19	12289.533258	9981
p048	ERS16256728		C	4	16.8	T6299A	6		HUS-I-1-p048	Good	100.0	51342.536133	22661
p049	ERS16256729		H	4	26.5	C29686T	15	B	HUS-I-1-p049	Good	99.99	69544.613149	55300
p050	ERS16256730		H	4	33.1				HUS-I-1-p050	Bad	64.94	248.588737	104
p051	ERS16256731		H	4	32.8	C29686T	15	B	HUS-I-1-p051	Good	96.63	10740.960907	8378
p052	ERS16256732	V		5	17.1	C29686T	15	B	HUS-I-1-p052	Good	100.0	16423.487376	6846
p053	ERS16256733	D		4	17.7		1		HUS-I-1-p053	Good	100.0	41425.068588	20866
p054	ERS16256734		K	5	38.8		1		HUS-I-1-p054	Good	100.0	27456.099756	11650
p055	ERS16256735	M		5	29.5		1		HUS-I-1-p055	Good	99.79	65787.462395	49613
p056	ERS16256736	Q		4	33.9		1		HUS-I-1-p056	Good	99.78	59580.221884	48688
p057	ERS16256737	Q		4	30.4		1		HUS-I-1-p057	Good	100.0	51795.172792	33171
p058	ERS16256738	U	B	2	40.8		1		HUS-I-1-p058	Good	99.84	44433.810955	35321
p059	ERS16256739	G		3	33.4	C280T	20	C	HUS-I-1-p059	Good	99.78	36241.151557	30028
p060	ERS16256740	G		3	23.8	C280T,C20404T	21	C	HUS-I-1-p060	Good	100.0	51348.532121	26338
p061	ERS16256741	X	L	5	22.8	C29686T	15	B	HUS-I-1-p061	Good	100.0	27511.622647	11932
p062	ERS16256742	K		3	24.3		1		HUS-I-1-p062	Good	100.0	34228.630204	17214
p063	ERS16256743	H		4	24.9		1		HUS-I-1-p063	Good	100.0	37547.191653	22665
p064	ERS16256744			4	26.6		1		HUS-I-1-p064	Good	100.0	48058.863994	28241
p065	ERS16256745	J		4	21.8		1		HUS-I-1-p065	Good	100.0	33650.044845	15378
p066	ERS16256746	L		5	27.5		1		HUS-I-1-p066	Good	100.0	51748.172692	37402
p067	ERS16256747	F		4	26.9		1		HUS-I-1-p067	Good	100.0	44959.118583	28984
p068	ERS16256748	F		4	29.1		1		HUS-I-1-p068	Good	99.73	54008.699428	40795
p069	ERS16256749	I		3	28.5		1		HUS-I-1-p069	Good	99.97	69824.167542	53933
p070	ERS16256750	P		4	28.4		1		HUS-I-1-p070	Good	100.0	61654.580009	44597
p071	ERS16256751	L		4	22.8		1		HUS-I-1-p071	Good	100.0	34208.36585	17451
p072	ERS16256752	L		4	22.7		1		HUS-I-1-p072	Good	100.0	39099.387219	20075
p073	ERS16256753	Q		4	27.4		1		HUS-I-1-p073	Good	99.99	53759.924757	41373
p074	ERS16256754	U		3	24.2		1		HUS-I-1-p074	Good	100.0	33737.980203	16288
p075	ERS16256755	P		4	24.5		1		HUS-I-1-p075	Good	100.0	42723.14848	23025
p076	ERS16256756	I		3	31.5		1		HUS-I-1-p076	Good	99.98	58242.825168	46102
p077	ERS16256757	Y	K	5	16.4	G377A,A27759-,T27760-,T27761-	13	A	HUS-I-1-p077	Good	100.0	7045.736348	2131
p078	ERS16256758	Z	K	5	15.8		1		HUS-I-1-p078	Good	100.0	23175.20727	8728
p079	ERS16256759	V		5	26.7	G11634T,G22299T,C29686T	16	B	HUS-I-1-p079	Good	100.0	55667.435107	44401
p080	ERS16256760	R		4	23.8		1		HUS-I-1-p080	Good	100.0	49473.395011	33809
p081	ERS16256761	O		4	24.2		1		HUS-I-1-p081	Good	100.0	38563.555162	24926
p082	ERS16256762	X		6	20.2	C29686T	15	B	HUS-I-1-p082	Good	100.0	41744.162492	25066
p083	ERS16256763	J		4	22.1		1		HUS-I-1-p083	Good	100.0	38025.060362	22109
p084	ERS16256764		K	5	23.6		1		HUS-I-1-p084	Good	100.0	40306.523058	24977
p085	ERS16256765		K	5	19.3		1		HUS-I-1-p085	Good	100.0	40703.049126	21740
p086	ERS16256766	O		4	26.5	C19884T	5		HUS-I-1-p086	Good	100.0	69777.310905	56079
p087	ERS16256767	O		4	18.3		1		HUS-I-1-p087	Good	100.0	32001.780724	15641
p088	ERS16256768	W		6	30.6		1		HUS-I-1-p088	Good	99.92	66776.646423	55273
p089	ERS16256769	S		4	16.6		1		HUS-I-1-p089	Good	100.0	43298.743337	20232
p090	ERS16256770	X		6	21.7	C29686T	15	B	HUS-I-1-p090	Good	100.0	45807.517573	28777
p091	ERS16256771		K	5	0		1		HUS-I-1-p091	Good	100.0	23660.803164	7364
p092	ERS16256772		K	5	0		1		HUS-I-1-p092	Good	100.0	37308.820553	18218
p093	ERS16256773	M		6	15.5		1		HUS-I-1-p093	Good	100.0	8082.059526	2593
p094	ERS16256774	M		6	22.5		1		HUS-I-1-p094	Good	100.0	37969.050697	20251
p095	ERS16256775	M		6	20.7		1		HUS-I-1-p095	Good	100.0	21591.538809	7206
p096	ERS16256776	U		3	23.9		1		HUS-I-1-p096	Good	100.0	61553.287362	42655
p097	ERS16256777	J		4	28.9	T17736C	11		HUS-I-1-p097	Good	99.98	64838.723406	49158
p098	ERS16256778	J		4	35.2	C593T, C21597T	12		HUS-I-1-p098	Good	98.48	8302.374578	5972
p099	ERS16256779	B	A	1	35.5	G3152T,G7615A,G18968-,C25584T	22	D	HUS-I-1-p099	Bad	77.54	532.75882	336
p100	ERS16256780	B	A	1	39.2				HUS-I-1-p100	Bad	58.44	260.965656	5
p101	ERS16256781	N		4	15.4		1		HUS-I-1-p101	Good	100.0	28455.342307	10863
p102	ERS16256782	V		5	20.3	C29686T	15	B	HUS-I-1-p102	Good	100.0	45939.099087	25501
p103	ERS16256783	V		5	30.7	G11634T,G22299T,A25235G,C29686T	16	B	HUS-I-1-p103	Good	99.96	47172.217336	38270
p104	ERS16256784	C		3	29.8	G27420A	8		HUS-I-1-p104	Good	99.83	59278.615423	45742
p105	ERS16256785	C		3	20	T23480G	7		HUS-I-1-p105	Good	100.0	35652.272682	16893
p106	ERS16256786	C		3	34.3	C1959T	4		HUS-I-1-p106	Good	96.24	3157.49179	2146
p107	ERS16256787		K	5	37.3				HUS-I-1-p107	Bad	72.25	128.974183	0
p108	ERS16256788		K	5	23.4		1		HUS-I-1-p108	Good	100.0	60457.034077	46015
p109	ERS16256789	S		4	17.2		1		HUS-I-1-p109	Good	100.0	21706.27422	8518
p110	ERS16256790	S		4	16.8	C4002T,A23484G	25		HUS-I-1-p110	Good	100.0	16569.828011	5706
p111	ERS16256791	S		4	29.7	C18695T,A29295C	24		HUS-I-1-p111	Good	99.94	55855.272514	45707
p112	ERS16256792			6	37.3				HUS-I-1-p112	Bad	56.6	80.171321	0
p113	ERS16256793	L		5	20.1		1		HUS-I-1-p113	Good	100.0	69978.49587	33535
p114	ERS16289523	P		4	27.1		1		FHI	Good
p115	ERS16256794	K		3	15.6		1		HUS-I-1-p115	Good	100.0	29990.193392	10034
p116	ERS16256795	Y		6	17.5	G377A,A27759-,T27760-,T27761-	13	A	HUS-I-1-p116	Good	100.0	28925.28034	7936
p117	ERS16289524	Y		6	20.4	G377A,C850T,A27759-,T27760-,T27761-	14	A	FHI	Good
p118	ERS16256796	Y		6	33.4	G377A,C850T,A27759-,T27760-,T27761-	14	A	HUS-I-1-p118	Good	99.83	51643.875163	38780
p119	ERS16289525	U		3	29.5		1		FHI	Good
p120	ERS16289526	U		3	18.7		1		FHI	Good
p121	ERS16256797	U		3	17.6		1		HUS-I-1-p121	Good	100.0	56384.812962	24787
p122	ERS16256798	R		4	23.3		1		HUS-I-1-p122	Good	100.0	78544.867371	49597
p123	ERS16256799	R		4	20.8		1		HUS-I-1-p123	Good	100.0	66224.789988	39578
p124		I		3	37				Not_seq	NS
p125	ERS16256800	W		6	26.5	C12784T,C28472T,C29686T	17	B	HUS-I-1-p125	Good	99.99	65121.87727	54150
p126	ERS16256801	X		6	24.5	C29686T	15	B	HUS-I-1-p126	Good	100.0	52882.500251	39935
p127	ERS16256802	E		4	0				HUS-I-1-p127	Bad	1961-06-01	32.709962	0
p128	ERS16256803	E		4	23.2		1		HUS-I-1-p128	Good	99.99	38546.533525	29389
p129	ERS16256804	W		6	0	C12784T,C28472T,C29686T	17	B	HUS-I-1-p129	Good	100.0	54517.419724	43330
p130	ERS16256805	Z		6	21.8	G3418T	2		HUS-I-1-p130	Good	100.0	47953.728556	24393
p131	ERS16256806	Z		6	19.7	G21608T	3		HUS-I-1-p131	Good	100.0	39582.105006	13022
p132	ERS16256807	L		5	22.5	A8085G,C13423A,C13424A,C16985T	26		HUS-I-1-p132	Good	100.0	30407.382704	14373
p133	ERS16256808		K	6	38				HUS-I-1-p133	Bad	75.45	191.473832	0
p134	ERS16256809		K	6	36.8				HUS-I-1-p134	Bad	30.95	72.185232	0
