# Supplementary material for: Comprehensive contact tracing during an outbreak of alpha-variant SARS-CoV-2 in a rural community reveals less viral genomic diversity and higher household secondary attack rates than expected
Source: mSphere. 2024 Aug 7;9(8):e00114-24. doi: 10.1128/msphere.00114-24 (PMC11351100; doi:10.1128/msphere.00114-24)
Supplement: Table S2 — Contact tracing data. [file msphere.00114-24-s0003.xlsx]

## Sheet: Ark1
from	to	type	weight	color
p001	p002	Likely	1	darkgrey
p001	p099	Likely	1	darkgrey
p001	p100	Likely	1	darkgrey
p001	p003	Likely	1	darkgrey
p003	p004	Likely	1	darkgrey
p003	p005	Likely	1	darkgrey
p003	p023	Likely	1	darkgrey
p023	p069	Likely	1	darkgrey
p023	p076	Likely	1	darkgrey
p023	p124	Likely	1	darkgrey
p003	p006	Likely	1	darkgrey
p006	p021	Likely	1	darkgrey
p006	p104	Likely	1	darkgrey
p006	p105	Likely	1	darkgrey
p006	p106	Likely	1	darkgrey
p104	p028	Likely	1	darkgrey
p028	p066	Likely	1	darkgrey
p028	p113	Likely	1	darkgrey
p028	p132	Likely	1	darkgrey
p028	p071	Likely	1	darkgrey
p028	p072	Likely	1	darkgrey
p028	p039	Possible	0.2	darkgrey
p033	p071	Possible	0.2	darkgrey
p033	p072	Possible	0.2	darkgrey
p033	p028	Possible	0.2	darkgrey
p003	p016	Likely	1	darkgrey
p003	p017	Likely	1	darkgrey
p016	p012	Likely	1	darkgrey
p016	p014	Likely	1	darkgrey
p012	p127	Likely	1	darkgrey
p014	p127	Possible	0.2	darkgrey
p017	p013	Likely	1	darkgrey
p017	p015	Likely	1	darkgrey
p013	p128	Likely	1	darkgrey
p015	p128	Possible	0.2	darkgrey
p003	p019	Likely	1	darkgrey
p019	p059	Likely	1	darkgrey
p019	p060	Likely	1	darkgrey
p003	p026	Likely	1	darkgrey
p003	p027	Likely	1	darkgrey
p027	p038	Likely	1	darkgrey
p027	p042	Likely	1	darkgrey
p027	p062	Likely	1	darkgrey
p027	p115	Likely	1	darkgrey
p062	p115	Possible	0.2	darkgrey
p003	p058	Likely	1	darkgrey
p058	p074	Likely	1	darkgrey
p058	p096	Likely	1	darkgrey
p058	p119	Likely	1	darkgrey
p058	p120	Likely	1	darkgrey
p058	p121	Likely	1	darkgrey
p004	p015	Possible	0.2	darkgrey
p004	p007	Likely	1	darkgrey
p007	p014	Possible	0.2	darkgrey
p007	p011	Likely	1	darkgrey
p011	p052	Likely	1	darkgrey
p011	p079	Likely	1	darkgrey
p011	p102	Likely	1	darkgrey
p011	p103	Likely	1	darkgrey
p011	p040	Likely	1	darkgrey
p040	p088	Likely	1	darkgrey
p040	p125	Likely	1	darkgrey
p040	p129	Likely	1	darkgrey
p011	p061	Likely	1	darkgrey
p007	p029	Likely	1	darkgrey
p007	p049	Likely	1	darkgrey
p029	p055	Likely	1	darkgrey
p029	p040	Possible	0.2	darkgrey
p055	p095	Likely	1	darkgrey
p055	p093	Likely	1	darkgrey
p055	p094	Likely	1	darkgrey
p007	p009	Likely	1	darkgrey
p007	p010	Likely	1	darkgrey
p010	p053	Possible	0.2	darkgrey
p007	p036	Likely	1	darkgrey
p004	p036	Possible	0.2	darkgrey
p007	p050	Likely	1	darkgrey
p007	p051	Likely	1	darkgrey
p051	p040	Possible	0.2	darkgrey
p004	p008	Likely	1	darkgrey
p004	p030	Likely	1	darkgrey
p030	p101	Likely	1	darkgrey
p004	p033	Likely	1	darkgrey
p033	p039	Likely	1	darkgrey
p033	p075	Likely	1	darkgrey
p033	p070	Likely	1	darkgrey
p039	p054	Likely	1	darkgrey
p039	p077	Likely	1	darkgrey
p077	p116	Likely	1	darkgrey
p077	p118	Likely	1	darkgrey
p077	p117	Likely	1	darkgrey
p039	p078	Likely	1	darkgrey
p078	p130	Likely	1	darkgrey
p078	p131	Likely	1	darkgrey
p039	p107	Likely	1	darkgrey
p039	p084	Likely	1	darkgrey
p039	p085	Likely	1	darkgrey
p039	p091	Likely	1	darkgrey
p091	p107	Possible	0.2	darkgrey
p091	p108	Possible	0.2	darkgrey
p091	p092	Possible	0.2	darkgrey
p039	p108	Likely	1	darkgrey
p039	p092	Likely	1	darkgrey
p092	p133	Likely	1	darkgrey
p004	p046	Likely	1	darkgrey
p046	p089	Likely	1	darkgrey
p046	p110	Likely	1	darkgrey
p046	p111	Likely	1	darkgrey
p046	p109	Likely	1	darkgrey
p004	p037	Likely	1	darkgrey
p037	p034	Likely	1	darkgrey
p037	p057	Likely	1	darkgrey
p037	p056	Likely	1	darkgrey
p037	p073	Likely	1	darkgrey
p004	p047	Possible	0.2	darkgrey
p004	p041	Likely	1	darkgrey
p041	p045	Likely	1	darkgrey
p041	p122	Likely	1	darkgrey
p041	p123	Likely	1	darkgrey
p041	p080	Likely	1	darkgrey
p041	p035	Likely	1	darkgrey
p041	p048	Likely	1	darkgrey
p005	p018	Likely	1	darkgrey
p018	p031	Likely	1	darkgrey
p018	p067	Likely	1	darkgrey
p018	p068	Likely	1	darkgrey
p018	p044	Likely	1	darkgrey
p005	p022	Likely	1	darkgrey
p022	p043	Likely	1	darkgrey
p022	p064	Likely	1	darkgrey
p022	p063	Likely	1	darkgrey
p022	p021	Likely	1	darkgrey
p022	p020	Likely	1	darkgrey
p005	p024	Likely	1	darkgrey
p024	p025	Likely	1	darkgrey
p024	p097	Likely	1	darkgrey
p024	p065	Likely	1	darkgrey
p024	p098	Likely	1	darkgrey
p024	p047	Likely	1	darkgrey
p004	p032	Likely	1	darkgrey
p032	p081	Likely	1	darkgrey
p032	p086	Likely	1	darkgrey
p032	p087	Likely	1	darkgrey
p112	p112	Likely	1	darkgrey
p047	p083	Likely	1	darkgrey
p084	p134	Likely	1	darkgrey
p085	p134	Possible	0.2	darkgrey
p054	p134	Possible	0.2	darkgrey
p061	p126	Likely	1	darkgrey
p090	p126	Possible	0.2	darkgrey
p061	p090	Likely	1	darkgrey
p033	p114	Likely	1	darkgrey
p061	p082	Likely	1	darkgrey
p007	p053	Likely	1	darkgrey
p104	p010	Possible	0.2	darkgrey
p016	p013	Possible	0.2	darkgrey
p016	p015	Possible	0.2	darkgrey
p017	p012	Possible	0.2	darkgrey
p017	p014	Possible	0.2	darkgrey
p002	p003	Possible	0.2	darkgrey
p002	p004	Possible	0.2	darkgrey
p002	p005	Possible	0.2	darkgrey
p002	p099	Possible	0.2	darkgrey
p002	p100	Possible	0.2	darkgrey
p002	p001	Possible	0.2	darkgrey
p004	p089	Likely	1	red
p089	p046	Likely	1	red
p089	p110	Likely	1	red
p089	p111	Likely	1	red
p089	p109	Likely	1	red
p021	p022	Likely	1	red
p021	p020	Likely	1	red
p021	p063	Likely	1	red
p021	p064	Likely	1	red
p021	p043	Likely	1	red
p007	p055	Likely	1	red
p067	p088	Likely	1	red

## Sheet: Ark2
Table S2: Contact tracing data. Contains edge information used to create network seen in Fig. 2A-C. Accompanying colors dark grey (edges uncorrected by SARS-CoV2 sequencing), blue (edges subtracted by SARS-CoV2 sequencing) and red (edges added by SARS-CoV2 sequencing). Network topology was created with edges without the color "red".
from	to	type	weight	color
p001	p002	Likely	1	darkgrey
p001	p099	Likely	1	blue
p001	p100	Likely	1	darkgrey
p001	p003	Likely	1	darkgrey
p003	p004	Likely	1	darkgrey
p003	p005	Likely	1	darkgrey
p003	p023	Likely	1	darkgrey
p023	p069	Likely	1	darkgrey
p023	p076	Likely	1	darkgrey
p023	p124	Likely	1	darkgrey
p003	p006	Likely	1	darkgrey
p006	p021	Likely	1	darkgrey
p006	p104	Likely	1	darkgrey
p006	p105	Likely	1	darkgrey
p006	p106	Likely	1	darkgrey
p104	p028	Likely	1	blue
p028	p066	Likely	1	darkgrey
p028	p113	Likely	1	darkgrey
p028	p132	Likely	1	darkgrey
p028	p071	Likely	1	darkgrey
p028	p072	Likely	1	darkgrey
p028	p039	Possible	0.2	darkgrey
p033	p071	Possible	0.2	darkgrey
p033	p072	Possible	0.2	darkgrey
p033	p028	Possible	0.2	darkgrey
p003	p016	Likely	1	darkgrey
p003	p017	Likely	1	darkgrey
p016	p012	Likely	1	darkgrey
p016	p014	Likely	1	darkgrey
p012	p127	Likely	1	darkgrey
p014	p127	Possible	0.2	darkgrey
p017	p013	Likely	1	darkgrey
p017	p015	Likely	1	darkgrey
p013	p128	Likely	1	darkgrey
p015	p128	Possible	0.2	darkgrey
p003	p019	Likely	1	darkgrey
p019	p059	Likely	1	darkgrey
p019	p060	Likely	1	darkgrey
p003	p026	Likely	1	darkgrey
p003	p027	Likely	1	darkgrey
p027	p038	Likely	1	darkgrey
p027	p042	Likely	1	darkgrey
p027	p062	Likely	1	darkgrey
p027	p115	Likely	1	darkgrey
p062	p115	Possible	0.2	darkgrey
p003	p058	Likely	1	darkgrey
p058	p074	Likely	1	darkgrey
p058	p096	Likely	1	darkgrey
p058	p119	Likely	1	darkgrey
p058	p120	Likely	1	darkgrey
p058	p121	Likely	1	darkgrey
p004	p015	Possible	0.2	darkgrey
p004	p007	Likely	1	darkgrey
p007	p014	Possible	0.2	darkgrey
p007	p011	Likely	1	darkgrey
p011	p052	Likely	1	darkgrey
p011	p079	Likely	1	darkgrey
p011	p102	Likely	1	darkgrey
p011	p103	Likely	1	darkgrey
p011	p040	Likely	1	darkgrey
p040	p088	Likely	1	blue
p040	p125	Likely	1	darkgrey
p040	p129	Likely	1	darkgrey
p011	p061	Likely	1	darkgrey
p007	p029	Likely	1	darkgrey
p007	p049	Likely	1	darkgrey
p029	p055	Likely	1	blue
p029	p040	Possible	0.2	blue
p055	p095	Likely	1	darkgrey
p055	p093	Likely	1	darkgrey
p055	p094	Likely	1	darkgrey
p007	p009	Likely	1	darkgrey
p007	p010	Likely	1	darkgrey
p010	p053	Possible	0.2	darkgrey
p007	p036	Likely	1	darkgrey
p004	p036	Possible	0.2	darkgrey
p007	p050	Likely	1	darkgrey
p007	p051	Likely	1	darkgrey
p051	p040	Possible	0.2	darkgrey
p004	p008	Likely	1	darkgrey
p004	p030	Likely	1	darkgrey
p030	p101	Likely	1	darkgrey
p004	p033	Likely	1	darkgrey
p033	p039	Likely	1	darkgrey
p033	p075	Likely	1	darkgrey
p033	p070	Likely	1	darkgrey
p039	p054	Likely	1	darkgrey
p039	p077	Likely	1	darkgrey
p077	p116	Likely	1	darkgrey
p077	p118	Likely	1	darkgrey
p077	p117	Likely	1	darkgrey
p039	p078	Likely	1	darkgrey
p078	p130	Likely	1	darkgrey
p078	p131	Likely	1	darkgrey
p039	p107	Likely	1	darkgrey
p039	p084	Likely	1	darkgrey
p039	p085	Likely	1	darkgrey
p039	p091	Likely	1	darkgrey
p091	p107	Possible	0.2	darkgrey
p091	p108	Possible	0.2	darkgrey
p091	p092	Possible	0.2	darkgrey
p039	p108	Likely	1	darkgrey
p039	p092	Likely	1	darkgrey
p092	p133	Likely	1	darkgrey
p004	p046	Likely	1	darkgrey
p046	p089	Likely	1	blue
p046	p110	Likely	1	blue
p046	p111	Likely	1	blue
p046	p109	Likely	1	blue
p004	p037	Likely	1	darkgrey
p037	p034	Likely	1	darkgrey
p037	p057	Likely	1	darkgrey
p037	p056	Likely	1	darkgrey
p037	p073	Likely	1	darkgrey
p004	p047	Possible	0.2	darkgrey
p004	p041	Likely	1	darkgrey
p041	p045	Likely	1	darkgrey
p041	p122	Likely	1	darkgrey
p041	p123	Likely	1	darkgrey
p041	p080	Likely	1	darkgrey
p041	p035	Likely	1	blue
p041	p048	Likely	1	darkgrey
p005	p018	Likely	1	darkgrey
p018	p031	Likely	1	darkgrey
p018	p067	Likely	1	darkgrey
p018	p068	Likely	1	darkgrey
p018	p044	Likely	1	darkgrey
p005	p022	Likely	1	darkgrey
p022	p043	Likely	1	blue
p022	p064	Likely	1	blue
p022	p063	Likely	1	blue
p022	p021	Likely	1	blue
p022	p020	Likely	1	blue
p005	p024	Likely	1	darkgrey
p024	p025	Likely	1	darkgrey
p024	p097	Likely	1	darkgrey
p024	p065	Likely	1	darkgrey
p024	p098	Likely	1	darkgrey
p024	p047	Likely	1	darkgrey
p004	p032	Likely	1	darkgrey
p032	p081	Likely	1	darkgrey
p032	p086	Likely	1	darkgrey
p032	p087	Likely	1	darkgrey
p112	p112	Likely	1	darkgrey
p047	p083	Likely	1	darkgrey
p084	p134	Likely	1	darkgrey
p085	p134	Possible	0.2	darkgrey
p054	p134	Possible	0.2	darkgrey
p061	p126	Likely	1	darkgrey
p090	p126	Possible	0.2	darkgrey
p061	p090	Likely	1	darkgrey
p033	p114	Likely	1	darkgrey
p061	p082	Likely	1	darkgrey
p007	p053	Likely	1	darkgrey
p104	p010	Possible	0.2	blue
p016	p013	Possible	0.2	darkgrey
p016	p015	Possible	0.2	darkgrey
p017	p012	Possible	0.2	darkgrey
p017	p014	Possible	0.2	darkgrey
p002	p003	Possible	0.2	blue
p002	p004	Possible	0.2	blue
p002	p005	Possible	0.2	blue
p002	p099	Possible	0.2	darkgrey
p002	p100	Possible	0.2	darkgrey
p002	p001	Possible	0.2	blue
p004	p089	Likely	1	red
p089	p046	Likely	1	red
p089	p110	Likely	1	red
p089	p111	Likely	1	red
p089	p109	Likely	1	red
p021	p022	Likely	1	red
p021	p020	Likely	1	red
p021	p063	Likely	1	red
p021	p064	Likely	1	red
p021	p043	Likely	1	red
p007	p055	Likely	1	red
p067	p088	Likely	1	red
