# Supplementary material for: Comprehensive contact tracing during an outbreak of alpha-variant SARS-CoV-2 in a rural community reveals less viral genomic diversity and higher household secondary attack rates than expected
Source: mSphere. 2024 Aug 7;9(8):e00114-24. doi: 10.1128/msphere.00114-24 (PMC11351100; doi:10.1128/msphere.00114-24)
Supplement: Table S3 — Household secondary transmission data. [file msphere.00114-24-s0004.xlsx]

## Sheet: Ark1
Table S3: Household secondary transmission data. Shows each household with total members, proportion infected, and HSAR for each.
Household	n_incl_index	n_excl_index	Secondary_transmission	n_smittet_eks_indeks	HSAR
1	4	3	Yes	3	1
2	3	2	Yes	2	1
3	4	3	Yes	3	1
4	4	3	Yes	3	1
5	5	4	Yes	4	1
6	9	8	Yes	7	0.875
7	6	5	Yes	5	1
8	5	4	Yes	4	1
9	4	3	Yes	2	0.666667
10	6	5	Yes	5	1
11	2	1	No	0	0
12	4	3	Yes	3	1
13	2	1	Yes	1	1
14	5	4	Yes	4	1
15	8	7	Yes	5	0.714286
16	5	4	Yes	4	1
17	6	5	Yes	5	1
18	5	4	Yes	4	1
19	4	3	Yes	3	1
20	5	4	Yes	4	1
21	4	3	Yes	3	1
22	4	3	Yes	3	1
23	4	3	Yes	3	1
24	6	5	Yes	3	0.6
25	4	3	Yes	3	1
26	4	3	Yes	2	0.666667
27	3	2	No	0	0
28	3	2	No	0	0
29	2	1	Yes	1	1
30	4	3	No	0	0
31	4	3	No	0	0
32	2	1	No	0	0
33	3	2	No	0	0
34	2	1	No	0	0
35	2	1	No	0	0
36	2	1	No	0	0
37	4	3	Yes	2	0.666667
38	2	1	Yes	1	1
SUM	155	117		92
